# Supplementary material for: Lifting eviction moratoria shifted treatment for substance use disorders
Source: Health Aff Sch. 2026 Jan 10;4(2):qxag006. doi: 10.1093/haschl/qxag006 (PMC12898920; doi:10.1093/haschl/qxag006)
Supplement: qxag006_Supplementary_Data [file qxag006_supplementary_data.zip]

Archive with 2 entries (2 files):
- coi_disclosure_HAS_merged.pdf
- Appendix.docx
